# Supplementary material for: Pooling samples to increase testing capacity with Xpert Xpress SARS-CoV-2 during the Covid-19 pandemic in Lao People’s Democratic Republic
Source: PLoS One. 2022 Sep 29;17(9):e0275294. doi: 10.1371/journal.pone.0275294 (PMC9522287; doi:10.1371/journal.pone.0275294)
Supplement: S1 Data — (XLSX) [file pone.0275294.s005.xlsx]

## Sheet: Sheet1
		Pool test			CT		Individual Test				CT		NEGATIVE
		Pool ID	Results	Date of test	E	N2	Patient ID	Age	Sex	Results	E	N2	POSITIVE
1	1	BC2 01 02 03 04	NEGATIVE				BC2-01	40	M
2							BC2-02	40	M
3							BC2-03	40	F
4							BC2-04	26	F
5	2	BC2 05 06 07 08	NEGATIVE				BC2-05	1	M
6							BC2-06	33	F
7							BC2-07	50	M
8							BC2-08	25	F
9	3	BC2 09 10 11 12	NEGATIVE				BC2-09	22	M
10							BC2-10	28	F
11							BC2-11	35	M
12							BC2-12	23	F
13	4	BC2 13 14 15 16	NEGATIVE				BC2-13	2	F
14							BC2-14	68	F
15							BC2-15	23	F
16							BC2-16	25	M
17	5	BC2 17 18 19 20	NEGATIVE				BC2-17	24	F
18							BC2-18	26	M
19							BC2-19	19	M
20							BC2-20	15	F
21	6	BC2 21 22 23 24	NEGATIVE				BC2-21	25	F
22							BC2-22	19	M
23							BC2-23	22	F
24							BC2-24	24	M
25	7	BC2 25 26 27 28	NEGATIVE				BC2-25	39	F
26							BC2-26	56	M
27							BC2-27	48	F
28							BC2-28	36	M
29	8	BC2 29 30 31 32	NEGATIVE				BC2-29	52	M
30							BC2-30	24	F
31							BC2-31	29	M
32							BC2-32	24	F
33	9	BC2 33 34 35 36	NEGATIVE				BC2-33	46	F
34							BC2-34	34	M
35							BC2-35	20	F
36							BC2-36	33	M
37	10	BC2 37 38 39 40	NEGATIVE				BC2-37	32	F
38							BC2-38	32	M
39							BC2-39	54	M
40							BC2-40	28	M
41	11	BC2 41 42 43 44	NEGATIVE				BC2-41	15	M
42							BC2-42	22	F
43							BC2-43	22	M
44							BC2-44	26	F
45	12	BC2 45 46 47 48	NEGATIVE				BC2-45	20	M
46							BC2-46	35	F
47							BC2-47	30	F
48							BC2-48	35	F
49	13	BC2 49 50 51 52	NEGATIVE				BC2-49	25	M
50							BC2-50	26	M
51							BC2-51	26	F
52							BC2-52	31	F
53	14	BC2 53 54 55 56	POSITIVE				BC2-53	43	M	NEGATIVE
54							BC2-54	20	F	NEGATIVE
55					20.8	22.9	BC2-55	20	F	POSITIVE	15.2	17.5
56							BC2-56	21	F	NEGATIVE
57	15	BC3 01 02 03 04	NEGATIVE				BC3-01	54	F
58							BC3-02	30	M
59							BC3-03	48	M
60							BC3-04	47	M
61	16	BC3 05 06 07 08	NEGATIVE				BC3-05	29	M
62							BC3-06	43	F
63							BC3-07	37	M
64							BC3-08	3	F
65	17	BC3 09 10 11 12	NEGATIVE				BC3-09	18	F
66							BC3-10	55	F
67							BC3-11	22	M
68							BC3-12	34	M
69	18	BC3 13 14 15 16	NEGATIVE				BC3-13	19	M
70							BC3-14	43	M
71							BC3-15	58	F
72							BC3-16	18	F
73	19	BC3 17 18 19 20	NEGATIVE				BC3-17	38	F
74							BC3-18	23	M
75							BC3-19	23	F
76							BC3-20	41	M
77	20	BC3 21 22 23 24	NEGATIVE				BC3-21	47	M
78							BC3-22	24	M
79							BC3-23	23	F
80							BC3-24	46	M
81	21	BC3 25 26 27 28	NEGATIVE				BC3-25	23	M
82							BC3-26	21	M
83							BC3-27	23	F
84							BC3-28	40	M
85	22	BC3 29 30 31 32	NEGATIVE				BC3-29	31	F
86							BC3-30	27	M
87							BC3-31	26	M
88							BC3-32	27	M
89	23	BC3 33 34 35 36	NEGATIVE				BC3-33	26	F
90							BC3-34	44	F
91							BC3-35	17	M
92							BC3-36	31	F
93	24	BC3 37 38 39 40	NEGATIVE				BC3-37	31	F
94							BC3-38	36	M
95							BC3-39	47	F
96							BC3-40	35	M
97	25	BC3 41 42 43 44	NEGATIVE				BC3-41	55	F
98							BC3-42	25	M
99							BC3-43	17	F
100							BC3-44	20	F
101	26	AD1 01-02-03-04	NEGATIVE	2021-04-27			AD1-01	28	M
102							AD1-02	35	M
103							AD1-03	14	F
104							AD1-04	39	F
105	27	AD1 05-06-07-08	NEGATIVE	2021-04-27			AD1-05	21	F
106							AD1-06	31	F
107							AD1-07	60	F
108							AD1-08	42	F
109	28	AD1 09-10-11-12	NEGATIVE	2021-04-27			AD1-09	14	F
110							AD1-10	55	F
111							AD1-11	12	M
112							AD1-12	30	M
113	29	AD1 13-14-15-16	NEGATIVE	2021-04-27			AD1-13	39	M
114							AD1-14	30	F
115							AD1-15	33	M
116							AD1-16	48	M
117	30	AD1 17-18-19-20	NEGATIVE	2021-04-27			AD1-17	37	M
118							AD1-18	22	M
119							AD1-19	52	F
120							AD1-20	20	F
121	31	AD1 21-22-23-24	POSITIVE	2021-04-27			AD1-21	16	F	NEGATIVE
122							AD1-22	32	F	NEGATIVE
123							AD1-23	51	M	NEGATIVE
124					18.9	21.1	AD1-24	31	F	POSITIVE	16.9	19.1
125	32	AD1 25-26-27-28	POSITIVE	2021-04-27	20.4	22.4	AD1-25	44	M	POSITIVE	14.8	17.1
126							AD1-26	49	F	NEGATIVE
127							AD1-27	24	M	NEGATIVE
128							AD1-28	38	F	NEGATIVE
129	33	AD1 29-30-31-32	NEGATIVE				AD1-29	39	M
130							AD1-30	31	M
131							AD1-31	30	F
132							AD1-32	26	M
133	34	AD2 01-02-03-04	NEGATIVE				AD2-01	40	F
134							AD2-02	32	F
135							AD2-03	29	M
136							AD2-04	28	F
137	35	AD2 05-06-07-08	NEGATIVE				AD2-05	19	F
138							AD2-06	30	M
139							AD2-07	31	M
140							AD2-08	30	M
141	36	AD2 09-10-11-12	NEGATIVE				AD2-09	26	F
142							AD2-10	21	F
143							AD2-11	20	M
144							AD2-12	35	M
145	37	AD2 13-14-15-16	NEGATIVE				AD2-13	26	F
146							AD2-14	29	F
147							AD2-15	32	M
148							AD2-16	28	M
149	38	AD2 17-18-19-20	NEGATIVE				AD2-17	20	F
150							AD2-18	21	M
151							AD2-19	21	M
152							AD2-20	27	M
153	39	AD2 21-22-23-24	NEGATIVE				AD2-21	19	F
154							AD2-22	24	F
155							AD2-23	20	F
156							AD2-24	32	M
157	40	AD2 25-26-27-28	NEGATIVE				AD2-25	38	M
158							AD2-26	36	M
159							AD2-27	35	M
160							AD2-28	41	M
161	41	AD2 29-30-31-32	NEGATIVE				AD2-29	53	M
162							AD2-30	59	M
163							AD2-31	31	M
164							AD2-32	27	M
165	42	AD2 33-34-35-36	NEGATIVE				AD2-33	36	M
166							AD2-34	18	M
167							AD2-35	21	F
168							AD2-36	34	F
169	43	AD2 37-38-39-40	NEGATIVE				AD2-37	24	F
170							AD2-38	54	M
171							AD2-39	31	M
172							AD2-40	29	M
173	44	AD2 41-42-43-44	POSITIVE	2021-04-27			AD2-41	17	F	NEGATIVE
174							AD2-42	24	F	NEGATIVE
175							AD2-43	23	F	NEGATIVE
176					19.1	20.7	AD2-44	22	F	POSITIVE	17.4	19.3
177	45	DD1 01-02-03-04	NEGATIVE				DD1-01	26	F
178							DD1-02	25	F
179							DD1-03	24	F
180							DD1-04	31	F
181	46	DD1 05-06-07-08	NEGATIVE				DD1-05	29	F
182							DD1-06	38	F
183							DD1-07	31	M
184							DD1-08	30	F
185	47	DD1 09-10-11-12	POSITIVE				DD1-09	30	M	NEGATIVE
186					19.3	20.9	DD1-10	27	F	POSITIVE	17.4	19.4
187							DD1-11	21	F	NEGATIVE
188							DD1-12	22	F	NEGATIVE
189	48	DD1 13-14-15-16	NEGATIVE				DD1-13	52	M
190							DD1-14	21	F
191							DD1-15	25	F
192							DD1-16	21	M
193	49	DD1 17-18-19-20	NEGATIVE				DD1-17	24	F
194							DD1-18	24	M
195							DD1-19	19	F
196							DD1-20	21	F
197	50	DD1 21-22-23-24	POSITIVE				DD1-21	38	M	NEGATIVE
198					20.1	21.1	DD1-22	21	F	POSITIVE	17.7	19.7
199							DD1-23	28	F	NEGATIVE
200							DD1-24	32	M	NEGATIVE
201	51	DD1 25-26-27-28	NEGATIVE				DD1-25	41	F
202							DD1-26	33	M
203							DD1-27	24	M
204							DD1-28	18	M
205	52	DD1 29-30-31-32	NEGATIVE				DD1-29	33	M
206							DD1-30	42	M
207							DD1-31	29	F
208							DD1-32	22	M
209	53	DD1 33-34-35-36	POSITIVE	2021-04-27			DD1-33	26	F	NEGATIVE
210							DD1-34	29	M	NEGATIVE
211							DD1-35	24	F	NEGATIVE
212					27.2	28.8	DD1-36	21	F	POSITIVE	25.2	26.7
213	54	DD1 37-38-39-40	NEGATIVE				DD1-37	23	M
214							DD1-38	24	M
215							DD1-39	24	F
216							DD1-40	33	M
217	55	AF1-1,2,3,4	NEGATIVE				AF1-01	38	M
218							AF1-02	37	M
219							AF1-03	26	M
220							AF1-04	40	M
221	56	AF1-5,6,7,8	NEGATIVE				AF1-05	20	M
222							AF1-06	31	M
223							AF1-07	28	M
224							AF1-08	53	M
225	57	AF1-9,10,11,12	NEGATIVE				AF1-09	3	M
226							AF1-10	56	M
227							AF1-11	29	M
228							AF1-12	34	M
229	58	AF1-13,14,15,16	NEGATIVE				AF1-13	21	M
230							AF1-14	27	M
231							AF1-15	36	M
232							AF1-16	45	M
233	59	AF1-17,18,19,20	NEGATIVE				AF1-17	30	F
234							AF1-18	32	M
235							AF1-19	22	F
236							AF1-20	17	M
237	60	AF2-1,2,3,4	NEGATIVE				AF2-01	58	F
238							AF2-02	33	F
239							AF2-03	44	M
240							AF2-04	27	M
241	61	AF2-5,6,7,8	NEGATIVE				AF2-05	44	M
242							AF2-06	31	M
243							AF2-07	27	M
244							AF2-08	23	M
245	62	AF2-9,10,11,12	NEGATIVE				AF2-09	21	M
246							AF2-10	37	M
247							AF2-11	26	M
248							AF2-12	33	F
249	63	AF2-13,14,15,16	NEGATIVE				AF2-13	31	F
250							AF2-14	27	M
251							AF2-15	46	F
252							AF2-16	23	M
253	64	AF2-17,18,19,20	NEGATIVE				AF2-17	22	M
254							AF2-18	29	M
255							AF2-19	48	F
256							AF2-20	10	F
257	65	AF2-21,22,23,24	NEGATIVE				AF2-21	15	M
258							AF2-22	17	F
259							AF2-23	17	F
260							AF2-24	24	F
261	66	AF3-1,2,3,4	NEGATIVE				AF3-01	39	M
262							AF3-02	29	M
263							AF3-03	42	M
264							AF3-04	60	M
265	67	AF3-5,6,7,8	NEGATIVE				AF3-05	43	M
266							AF3-06	62	F
267							AF3-07	32	M
268							AF3-08	31	F
269	68	AF3-9,10,11,12	NEGATIVE				AF3-09	48	F
270							AF3-10	24	M
271							AF3-11	46	F
272							AF3-12	36	F
273	69	AF3-13,14,15,16	NEGATIVE				AF3-13	39	M
274							AF3-14	66	F
275							AF3-15	21	F
276							AF3-16	30	F
277	70	AG1 001-002-003-004	NEGATIVE				AG1-001	44	F
278							AG1-002	35	F
279							AG1-003	23	F
280							AG1-004	35	F
281	71	AG1 005-006-007-008	NEGATIVE				AG1-005	33	M
282							AG1-006	31	F
283							AG1-007	33	F
284							AG1-008	4	M
285	72	AG1 009-010-011-012	NEGATIVE				AG1-009	37	F
286							AG1-010	27	M
287							AG1-011	39	M
288							AG1-012	6	M
289	73	AG1 013-014-015-016	NEGATIVE				AG1-013	32	M
290							AG1-014	8	F
291							AG1-015	38	F
292							AG1-016	30	M
293	74	AG1 017-018-019-020	POSITIVE	2021-04-29	19.1	20.4	AG1 017	24	M	POSITIVE	39.9	41.7
294							AG1 018	46	F	NEGATIVE
295							AG1 019	51	F	POSITIVE	17.5	19.2
296							AG1 020	31	M	NEGATIVE
297	75	AG1 021-022-023-024	POSITIVE	2021-04-29	36.1	41.7	AG1 021	33	M	POSITIVE	37.7	41.1
298							AG1 022	30	F	POSITIVE	38.2	41.9
299							AG1 023	21	F	POSITIVE	31.9	34.2
300							AG1 024	40	M	POSITIVE	36.4	38.6
301	76	AG1 025-026-027 AG2 001	NEGATIVE				AG1 025	26	F
302							AG1 026	24	M
303							AG1 027	3	M
304							AG2 001	40	F
305	77	AG2 002-003-004-005	NEGATIVE				AG2 002	31	F
306							AG2 003	30	F
307							AG2 004	32	F
308							AG2 005	57	M
309	78	AG2 006-007-008-009	NEGATIVE				AG2 006	39	F
310							AG2 007	58	F
311							AG2 008	41	M
312							AG2 009	48	F
313	79	AG2 010-011-012-013	NEGATIVE				AG2 010	18	M
314							AG2 011	43	M
315							AG2 012	28	F
316							AG2 013	14	M
317	80	AG2 014-015-016-017	NEGATIVE				AG2 014	45	M
318							AG2 015	58	M
319							AG2 016	47	F
320							AG2 017	32	M
321	81	AG2 018-019-020-021	NEGATIVE				AG2 018	43	M
322							AG2 019	43	F
323							AG2 020	41	M
324							AG2 021	32	F
325	82	AG2 022-023-024-025	NEGATIVE				AG2 022	37	M
326							AG2 023	27	F
327							AG2 024	23	F
328							AG2 025	26	F
329	83	AG2 026-027-028-029	POSITIVE	2021-04-29	25.7	27.1	AG2 026	36	F	POSITIVE	22.6	24.3
330							AG2 027	40	M	NEGATIVE
331							AG2 028	24	F	NEGATIVE
332							AG2 029	31	M	NEGATIVE
333	84	AG2 030-031-032-033	NEGATIVE				AG2 030	31	M
334							AG2 031	17	F
335							AG2 032	47	M
336							AG2 033	25	F
337	85	AG2 034-035-036-037	NEGATIVE				AG2 034	24	F
338							AG2 035	31	F
339							AG2 036	28	M
340							AG2 037	27	M
341	86	AG2 038 AG3 001-002-003	NEGATIVE				AG2 038	12	M
342							AG3 001	52	F
343							AG3 002	53	F
344							AG3 003	47	M
345	87	AG3 004-005-006-007	NEGATIVE				AG3 004	20	M
346							AG3 005	53	M
347							AG3 006	30	M
348							AG3 007	27	F
349	88	AG3 008-009-010-011	NEGATIVE				AG3 008	28	M
350							AG3 009	36	M
351							AG3 010	35	M
352							AG3 011	32	M
353	89	AG3 012-013-014-015	NEGATIVE				AG3 012	26	M
354							AG3 013	38	F
355							AG3 014	42	F
356							AG3 015	33	M
357	90	AG3 016-017-018-019	NEGATIVE				AG3 016	40	F
358							AG3 017	44	F
359							AG3 018	25	M
360							AG3 019	28	M
361	91	AG3 020 021 022 023	NEGATIVE				AG3 020	53	M
362							AG3 021	24	F
363							AG3 022	47	M
364							AG3 023	30	M
365	92	AG3 24 25 26 27	NEGATIVE				AG3 024	50	M
366							AG3 025	16	F
367							AG3 026	25	M
368							AG3 027	8	M
369	93	AG3 28 29 30 31	POSITIVE	2021-04-29	22.9	24.3	REPEAT POS AG3 28	39	M	POSITIVE	20.8	22.3
370							REPEAT POS AG3 29	22	F	NEGATIVE
371							REPEAT POS AG3 30	49	F	NEGATIVE
372							REPEAT POS AG3 31	55	F	NEGATIVE
373	94	AG3 32 33 34 35	NEGATIVE				AG3 032	24	M
374							AG3 033	23	M
375							AG3 034	36	M
376							AG3 035	22	M
377	95	AG3 36 37 38 39	NEGATIVE				AG3 036	59	F
378							AG3 037	23	F
379							AG3 038	28	F
380							AG3 039	23	F
381	96	AG3 40 41 42 43	NEGATIVE				AG3 040	40	M
382							AG3 041	32	M
383							AG3 042	32	M
384							AG3 043	33	M
385	97	AG3 44 45 46 47	NEGATIVE				AG3 044	29	M
386							AG3 045	23	F
387							AG3 046	36	M
388							AG3 047	32	F
389	98	AG3 48 49 50 51	NEGATIVE				AG3 048	30	F
390							AG3 049	23	M
391							AG3 050	56	M
392							AG3 051	37	M
393	99	AG3 52 53 54 55	NEGATIVE				AG3 052	18	F
394							AG3 053	12	M
395							AG3 054	39	M
396							AG3 055	48	M
397	100	AG3 56 57 AIRPORT 1 2	NEGATIVE				AG3 056	34	M
398							AG3 057	57	M
399							AIR 1	37	F
400							AIR 2	29	M
401	101	DJ1-001 002 003 004	NEGATIVE				DJ1-001	25	M
402							DJ1-002	27	M
403							DJ1-003	32	M
404							DJ1-004	30	M
405	102	DJ1-005 006 007 008	NEGATIVE				DJ1-005	31	M
406							DJ1-006	26	M
407							DJ1-007	26	M
408							DJ1-008	46	F
409	103	DJ1-009 010 011 012	NEGATIVE				DJ1-009	23	F
410							DJ1-010	29	M
411							DJ1-011	36	F
412							DJ1-012	22	F
413	104	DJ1-013 014 015 016	NEGATIVE				DJ1-013	48	F
414							DJ1-014	18	F
415							DJ1-015	21	F
416							DJ1-016	26	F
417	105	DJ1-017 018 019 020	NEGATIVE				DJ1-017	25	F
418							DJ1-018	28	M
419							DJ1-019	28	M
420							DJ1-020	29	F
421	106	DJ1-021- DJ2-001 002 003	NEGATIVE				DJ1-021	30	M
422							DJ2-001	37	F
423							DJ2-002	25	F
424							DJ2-003	33	M
425	107	DJ2-004 005 006 007	NEGATIVE				DJ2-004	45	M
426							DJ2-005	27	F
427							DJ2-006	75	F
428							DJ2-007	41	M
429	108	DJ2-008 009 010 011	NEGATIVE				DJ2-008	18	F
430							DJ2-009	20	F
431							DJ2-010	29	M
432							DJ2-011	51	F
433	109	DJ2-012 013 014 015	NEGATIVE				DJ2-012	30	M
434							DJ2-013	28	M
435							DJ2-014	55	M
436							DJ2-015	28	M
437	110	DJ2-016 017 018 019	NEGATIVE				DJ2-016	50	F
438							DJ2-017	15	F
439							DJ2-018	10	M
440							DJ2-019	45	M
441	111	DJ2-020 021 022 023	NEGATIVE				DJ2-020	44	F
442							DJ2-021	30	M
443							DJ2-022	17	F
444							DJ2-023	28	M
445	112	DJ2-024 025 026 027	NEGATIVE				DJ2-024	31	M
446							DJ2-025	24	F
447							DJ2-026	19	F
448							DJ2-027	16	F
449	113	DJ2-028 029 030 031	NEGATIVE				DJ2-028	30	M
450							DJ2-029	29	M
451							DJ2-030	28	M
452							DJ2-031	43	F
453	114	DJ2-032 033 034 035	NEGATIVE				DJ2-032	25	F
454							DJ2-033	23	F
455							DJ2-034	29	F
456							DJ2-035	42	F
457	115	DJ2-036 037 038 039	NEGATIVE				DJ2-036	20	M
458							DJ2-037	34	M
459							DJ2-038	26	M
460							DJ2-039	21	M
461	116	DJ2-040 041 042 043	POSITIVE	2021-05-02			DJ2-040	28	M	NEGATIVE
462							DJ2-041	30	M	NEGATIVE
463					19.9	21.6	DJ2-042	23	M	POSITIVE	17.5	19.6
464							DJ2-043	31	M	NEGATIVE
465	117	DJ2-044 045 046 047	NEGATIVE				DJ2-044	46	F
466							DJ2-045	8	F
467							DJ2-046	46	M
468							DJ2-047	20	M
469	118	DJ2-048 049 050 051	NEGATIVE				DJ2-048	39	M
470							DJ2-049	42	F
471							DJ2-050	14	M
472							DJ2-051	45	M
473	119	DJ2-052 053-DJ3-001 002	NEGATIVE				DJ2-052	7	F
474							DJ2-053	21	M
475							DJ3-001	16	F
476							DJ3-002	48	F
477	120	DJ3-003 004 005 006	NEGATIVE				DJ3-003	25	M
478							DJ3-004	25	F
479							DJ3-005	57	M
480							DJ3-006	57	F
481	121	DJ3-007 008 009 010	NEGATIVE				DJ3-007	26	F
482							DJ3-008	33	F
483							DJ3-009	30	M
484							DJ3-010	28	M
485	122	DJ3-011 012 013 014	NEGATIVE				DJ3-011	18	F
486							DJ3-012	31	M
487							DJ3-013	22	F
488							DJ3-014	29	M
489	123	DJ3-015 016 017 018	NEGATIVE				DJ3-015	22	M
490							DJ3-016	47	M
491							DJ3-017	18	F
492							DJ3-018	31	F
493	124	DJ3-019 020 021 022	NEGATIVE				DJ3-019	35	F
494							DJ3-020	47	M
495							DJ3-021	20	M
496							DJ3-022	20	F
497	125	DJ3-023 024 025 026	NEGATIVE				DJ3-023	21	M
498							DJ3-024	22	M
499							DJ3-025	43	F
500							DJ3-026	32	F
501	126	CL2 001 002 003 004	NEGATIVE				CL2-001	25	F
502							CL2-002	27	M
503							CL2-003	24	M
504							CL2-004	27	M
505	127	CL2 005 006 007 008	NEGATIVE				CL2-005	31	M
506							CL2-006	24	M
507							CL2-007	35	M
508							CL2-008	20	M
509	128	CL2 009 010 011 012	NEGATIVE				CL2-009	39	M
510							CL2-010	37	M
511							CL2-011	28	M
512							CL2-012	47	M
513	129	CL2 013 014 015 016	NEGATIVE				CL2-013	43	M
514							CL2-014	39	M
515							CL2-015	45	M
516							CL2-016	32	M
517	130	CL2 017 018 019 020	NEGATIVE				CL2-017	62	M
518							CL2-018	35	M
519							CL2-019	30	M
520							CL2-020	45	M
521	131	CL2 021 022 023 024	NEGATIVE				CL2-021	44	M
522							CL2-022	39	M
523							CL2-023	25	M
524							CL2-024	25	M
525	132	CL2 025 026 027 028	NEGATIVE				CL2-025	32	M
526							CL2-026	22	M
527							CL2-027	43	M
528							CL2-028	35	M
529	133	CL2 029 030 031 032	NEGATIVE				CL2-029	25	M
530							CL2-030	23	M
531							CL2-031	49	M
532							CL2-032	46	M
533	134	CL2 033 034 035 036	NEGATIVE				CL2-033	34	M
534							CL2-034	31	M
535							CL2-035	41	M
536							CL2-036	31	M
537	135	CL2 037 038 039 040	NEGATIVE				CL2-037	46	M
538							CL2-038	40	M
539							CL2-039	20	M
540							CL2-040	21	M
541	136	CL2 041 042 043 044	NEGATIVE				CL2-041	22	M
542							CL2-042	30	M
543							CL2-043	35	M
544							CL2-044	24	M
545	137	CL2 045 046 047 048	NEGATIVE				CL2-045	33	M
546							CL2-046	21	M
547							CL2-047	31	M
548							CL2-048	32	M
549	138	CL2 049 050 051 052	NEGATIVE				CL2-049	17	M
550							CL2-050	21	M
551							CL2-051	18	M
552							CL2-052	20	M
553	139	CL2 053 054 055 056	NEGATIVE				CL2-053	21	M
554							CL2-054	23	M
555							CL2-055	30	M
556							CL2-056	41	M
557	140	CL2 057 058 059 060	NEGATIVE				CL2-057	33	M
558							CL2-058	23	M
559							CL2-059	28	M
560							CL2-060	36	M
561	141	CL2 061 062 063 064	NEGATIVE				CL2-061	48	M
562							CL2-062	41	M
563							CL2-063	36	M
564							CL2-064	24	M
565	142	CL2 065 066 067 068	NEGATIVE				CL2-065	40	M
566							CL2-066	35	M
567							CL2-067	49	M
568							CL2-068	33	F
569	143	CL2 069 070 071 072	NEGATIVE				CL2-069	38	M
570							CL2-070	52	M
571							CL2-071	24	M
572							CL2-072	22	M
573	144	CL2 073 074 075 076	NEGATIVE				CL2-073	23	M
574							CL2-074	19	M
575							CL2-075	21	M
576							CL2-076	22	M
577	145	CL2 077 078 079 080	NEGATIVE				CL2-077	32	M
578							CL2-078	39	M
579							CL2-079	35	M
580							CL2-080	38	M
581	146	CL2 081 082 083 084	NEGATIVE				CL2-081	26	M
582							CL2-082	26	M
583							CL2-083	31	M
584							CL2-084	37	M
585	147	CL2 085 086 087 088	NEGATIVE				CL2-085	36	M
586							CL2-086	37	M
587							CL2-087	35	M
588							CL2-088	32	M
589	148	CL2 089 090 091 092	NEGATIVE				CL2-089	38	M
590							CL2-090	28	M
591							CL2-091	33	F
592							CL2-092	45	F
593	149	CL2 093 094 095 096	NEGATIVE				CL2-093	28	M
594							CL2-094	30	M
595							CL2-095	37	M
596							CL2-096	36	M
597	150	CL2 097 098 099 100	NEGATIVE				CL2-097	26	M
598							CL2-098	39	M
599							CL2-099	29	M
600							CL2-100	35	M
601	151	CL2 101 102 103 104	NEGATIVE				CL2-101	26	M
602							CL2-102	24	M
603							CL2-103	32	M
604							CL2-104	26	M
605	152	CL2 105 106 107 108	NEGATIVE				CL2-105	22	F
606							CL2-106	32	M
607							CL2-107	27	M
608							CL2-108	19	M
609	153	CL2 109 110 111 112	NEGATIVE				CL2-109	25	M
610							CL2-110	30	M
611							CL2-111	28	F
612							CL2-112	25	M
613	154	CL2 113 114 115 116	NEGATIVE				CL2-113	25	M
614							CL2-114	18	M
615							CL2-115	32	M
616							CL2-116	43	M
617	155	CL2 117 118 119 120	NEGATIVE				CL2-117	52	M
618							CL2-118	39	M
619							CL2-119	35	M
620							CL2-120	34	M
621	156	DN1 001 002 003 004	NEGATIVE				DN1 001	72	M
622							DN1 002	34	F
623							DN1 003	24	F
624							DN1 004	34	F
625	157	DN1 005 006 007 008	NEGATIVE				DN1 005	9	F
626							DN1 006	34	M
627							DN1 007	15	M
628							DN1 008	21	M
629	158	DN1 009 010 011 012	NEGATIVE				DN1 009	43	M
630							DN1 010	35	F
631							DN1 011	13	M
632							DN1 012	41	M
633	159	DN1 013 014 015 016	NEGATIVE				DN1 013	21	F
634							DN1 014	29	M
635							DN1 015	30	M
636							DN1 016	31	F
637	160	DN1 017 018 019 020	POSITIVE	2021-05-06			DN1 017	22	M	NEGATIVE
638							DN1 018	25	F	NEGATIVE
639					39.4	43.6	DN1 019	24	F	POSITIVE	33.3	34.9
640							DN1 020	46	M	NEGATIVE
641	161	DN2 001 002 003 004	POSITIVE	2021-05-06			DN2 001	40	M	NEGATIVE
642					38.5	41.5	DN2 002	29	M	POSITIVE	35.4	37.4
643							DN2 003	30	M	NEGATIVE
644							DN2 004	35	M	NEGATIVE
645	162	DN2 005 006 007 008	NEGATIVE				DN2 005	5	M
646							DN2 006	14	M
647							DN2 007	31	F
648							DN2 008	4	F
649	163	DN2 009 010 011 012	NEGATIVE				DN2 009	22	M
650							DN2 010	23	F
651							DN2 011	43	F
652							DN2 012	26	M
653	164	DN2 013 014 015 016	NEGATIVE				DN2 013	21	F
654							DN2 014	29	F
655							DN2 015	33	F
656							DN2 016	20	M
657	165	DN2 017 018 019 020	NEGATIVE				DN2 017	26	M
658							DN2 018	24	F
659							DN2 019	43	F
660							DN2 020	21	F
661	166	DN2 021 022 023 024	POSITIVE	2021-05-06			DN2 021	36	F	NEGATIVE
662					21.1	23.2	DN2 022	11	M	POSITIVE	18.7	20.8
663							DN2 023	35	M	NEGATIVE
664							DN2 024	32	F	NEGATIVE
665	167	DN2 025 026 027 028	NEGATIVE				DN2 025	29	M
666							DN2 026	33	F
667							DN2 027	60	F
668							DN2 028	32	M
669	168	DN2 029 030 -DN3 001 002	NEGATIVE				DN2 029	28	M
670							DN2 030	68	M
671							DN3 001	31	F
672							DN3 002	27	M
673	169	DN3 003 004 005 006	NEGATIVE				DN3 003	31	F
674							DN3 004	22	M
675							DN3 005	49	M
676							DN3 006	7	F
677	170	DN3 007 008 009 010	NEGATIVE				DN3 007	18	F
678							DN3 008	26	F
679							DN3 009	31	M
680							DN3 010	27	F
681	171	DN3 011 012 013 014	NEGATIVE				DN3 011	27	F
682							DN3 012	34	F
683							DN3 013	22	F
684							DN3 014	31	F
685	172	DN3 015 016 017 018	NEGATIVE				DN3 015	27	M
686							DN3 016	29	M
687							DN3 017	24	F
688							DN3 018	30	F
689	173	DN3 019 020 021 022	NEGATIVE				DN3 019	53	F
690							DN3 020	29	M
691							DN3 021	24	F
692							DN3 022	48	F
693	174	DN3 023 024 025 026	NEGATIVE				DN3 023	23	F
694							DN3 024	61	M
695							DN3 025	3	F
696							DN3 026	24	F
697	175	CY2 001 002 003 004	NEGATIVE				CY2 001	35	M
698							CY2 002	52	M
699							CY2 003	42	M
700							CY2 004	40	M
701	176	CY2 005 006 007 008	NEGATIVE				CY2 005	35	M
702							CY2 006	29	M
703							CY2 007	26	M
704							CY2 008	37	M
705	177	CY2 009 010 011 012	NEGATIVE				CY2 009	37	M
706							CY2 010	31	M
707							CY2 011	42	M
708							CY2 012	51	M
709	178	CY2 013 014 015 016	NEGATIVE				CY2 013	55	M
710							CY2 014	55	M
711							CY2 015	24	M
712							CY2 016	24	M
713	179	CY2 017 018 019 020	NEGATIVE				CY2 017	33	M
714							CY2 018	27	M
715							CY2 019	39	M
716							CY2 020	42	M
717	180	CY2 021 022 023 024	NEGATIVE				CY2 021	55	M
718							CY2 022	36	M
719							CY2 023	27	M
720							CY2 024	46	M
721	181	CY2 025 026 027 028	NEGATIVE				CY2 025	42	M
722							CY2 026	22	M
723							CY2 027	20	M
724							CY2 028	20	M
725	182	CY2 029 030 031 032	NEGATIVE				CY2 029	49	M
726							CY2 030	44	M
727							CY2 031	44	M
728							CY2 032	45	M
729	183	CY2 033 034 035 036	NEGATIVE				CY2 033	35	M
730							CY2 034	49	F
731							CY2 035	33	M
732							CY2 036	30	M
733	184	CY2 037 038 039 040	NEGATIVE				CY2 037	20	M
734							CY2 038	34	M
735							CY2 039	20	M
736							CY2 040	20	M
737	185	CY2 041 042 043 044	NEGATIVE				CY2 041	52	M
738							CY2 042	26	F
739							CY2 043	46	F
740							CY2 044	31	M
741	186	CY2 045 046 047 048	NEGATIVE				CY2 045	36	M
742							CY2 046	39	M
743							CY2 047	20	M
744							CY2 048	47	M
745	187	CY2 049 050 051 052	NEGATIVE				CY2 049	53	M
746							CY2 050	52	M
747							CY2 051	32	M
748							CY2 052	34	F
749	188	CY2 053 054 055 056	NEGATIVE				CY2 053	37	M
750							CY2 054	41	M
751							CY2 055	27	M
752							CY2 056	22	M
753	189	CY2 057 058 059 060	NEGATIVE				CY2 057	20	M
754							CY2 058	39	M
755							CY2 059	34	M
756							CY2 060	30	M
757	190	CY2 061 062 063 064	NEGATIVE				CY2 061	36	M
758							CY2 062	38	M
759							CY2 063	42	M
760							CY2 064	31	M
761	191	CY2 065 066 067 068	NEGATIVE				CY2 065	20	M
762							CY2 066	23	M
763							CY2 067	27	M
764							CY2 068	49	M
765	192	CY2 069 070 071 072	NEGATIVE				CY2 069	43	M
766							CY2 070	26	M
767							CY2 071	29	M
768							CY2 072	37	M
769	193	CY2 073 074 075 076	NEGATIVE				CY2 073	26	M
770							CY2 074	34	M
771							CY2 075	25	M
772							CY2 076	29	F
773	194	CY2 077 078 079 080	NEGATIVE				CY2 077	38	M
774							CY2 078	42	M
775							CY2 079	33	M
776							CY2 080	28	M
777	195	CY2 081 082 083 084	NEGATIVE				CY2 081	30	M
778							CY2 082	57	M
779							CY2 083	20	F
780							CY2 084	31	F
781	196	CY2 085 086 087 088	NEGATIVE				CY2 085	44	M
782							CY2 086	27	M
783							CY2 087	26	M
784							CY2 088	35	M
785	197	CY2 089 090 091 092	NEGATIVE				CY2 089	25	M
786							CY2 090	22	M
787							CY2 091	24	F
788							CY2 092	26	M
789	198	CY2 093 094 095 096	NEGATIVE				CY2 093	25	M
790							CY2 094	29	M
791							CY2 095	38	M
792							CY2 096	31	M
793	199	CY2 097 098 099 100	NEGATIVE				CY2 097	27	F
794							CY2 098	30	M
795							CY2 099	41	M
796							CY2 100	58	M
797	200	CY2 101 102 103 104	POSITIVE	2021-05-17			CY2 101	28	F	NEGATIVE
798							CY2 102	49	F	NEGATIVE
799							CY2 103	29	F	NEGATIVE
800					22.3	23.7	CY2 104	27	F	POSITIVE	20.4	21.7
801	201	CY2 105 106 107 108	POSITIVE	2021-05-17	28.2	29.4	CY2 105	25	F	POSITIVE	26.4	27.8
802							CY2 106	29	F	POSITIVE	35.7	36.2
803							CY2 107	54	M	NEGATIVE
804							CY2 108	21	M	NEGATIVE
805	202	CY2 109 110 111 112	NEGATIVE				CY2 109	49	M
806							CY2 110	75	M
807							CY2 111	32	M
808							CY2 112	26	M
809	203	CY2 113 114 115 116	POSITIVE	2021-05-17			CY2 113	39	M	NEGATIVE
810							CY2 114	45	M	NEGATIVE
811					20.3	21.5	CY2 115	49	F	POSITIVE	17.6	18.9
812							CY2 116	22	M	POSITIVE	23.8	25.1
813	204	CY2 117 118 119 120	NEGATIVE				CY2 117	35	M
814							CY2 118	18	F
815							CY2 119	21	M
816							CY2 120	44	M
817	205	CY2 121 122 123 124	NEGATIVE				CY2 121	27	F
818							CY2 122	47	M
819							CY2 123	73	F
820							CY2 124	38	M
821	206	CY2 125 126 127 128	NEGATIVE				CY2 125	4	F
822							CY2 126	32	F
823							CY2 127	31	M
824							CY2 128	36	M
825	207	CY2 129 130 131 132	NEGATIVE				CY2 129	7	M
826							CY2 130	36	F
827							CY2 131	3	M
828							CY2 132	30	F
829	208	CY2 133 134 135 136	NEGATIVE				CY2 133	11	F
830							CY2 134	42	M
831							CY2 135	52	F
832							CY2 136	18	F
833	209	CY2 137 138 139 140	NEGATIVE				CY2 137	18	M
834							CY2 138	23	M
835							CY2 139	33	F
836							CY2 140	31	F
837	210	CY2 141 142 143 144	NEGATIVE				CY2 141	21	F
838							CY2 142	26	M
839							CY2 143	21	M
840							CY2 144	26	F
841	211	CY2 145 146 147 148	NEGATIVE				CY2 145	46	F
842							CY2 146	5	F
843							CY2 147	10	F
844							CY2 148	61	M
845	212	CY2 149 150 151 152	NEGATIVE				CY2 149	19	F
846							CY2 150	32	M
847							CY2 151	32	M
848							CY2 152	53	F
849	213	CY2 153 154 155 156	NEGATIVE				CY2 153	20	F
850							CY2 154	16	M
851							CY2 155	22	M
852							CY2 156	30	F
853	214	CY2 157 158 159 160	NEGATIVE				CY2 157	34	F
854							CY2 158	32	F
855							CY2 159	32	F
856							CY2 160	28	M
857	215	CY2 161 162 163 164	NEGATIVE				CY2 161	25	M
858							CY2 162	30	M
859							CY2 163	25	M
860							CY2 164	43	M
861	216	CY2 165 166 167 168	NEGATIVE				CY2 165	31	F
862							CY2 166	33	F
863							CY2 167	34	F
864							CY2 168	43	M
865	217	CY2 169 170 171 172	NEGATIVE				CY2 169	30	M
866							CY2 170	36	F
867							CY2 171	40	F
868							CY2 172	56	M
869	218	CZ2 001 002 003 004	POSITIVE	2021-05-18			CZ2 001	53	F	NEGATIVE
870					31.7	33.6	CZ2 002	1	M	POSITIVE	37.1	35.9
871							CZ2 003	30	M	POSITIVE	30.1	31.8
872							CZ2 004	1	M	POSITIVE	33.3	34.5
873	219	CZ2 005 006 007 008	POSITIVE	2021-05-18	34.5	37.8	CZ2 005	51	F	POSITIVE	32.4	34.2
874							CZ2 006	31	M	NEGATIVE
875							CZ2 007	29	M	NEGATIVE
876							CZ2 008	40	M	NEGATIVE
877	220	CZ2 009 010 011 012	NEGATIVE				CZ2 009	38	M
878							CZ2 010	31	M
879							CZ2 011	37	F
880							CZ2 012	51	M
881	221	CZ2 013 014 015 016	NEGATIVE				CZ2 013	38	F
882							CZ2 014	34	F
883							CZ2 015	32	F
884							CZ2 016	35	F
885	222	CZ2 017 018 019 020	NEGATIVE				CZ2 017	34	F
886							CZ2 018	31	F
887							CZ2 019	32	M
888							CZ2 020	31	F
889	223	CZ2 021 022 023 024	NEGATIVE				CZ2 021	28	M
890							CZ2 022	29	M
891							CZ2 023	36	M
892							CZ2 024	29	M
893	224	CZ2 025 026 027 028	POSITIVE		0	43.1	CZ2 025	27	M	NEGATIVE
894							CZ2 026	36	M	NEGATIVE
895							CZ2 027	27	F	NEGATIVE
896							CZ2 028	42	F	NEGATIVE
897	225	CZ2 029 030 031 032	NEGATIVE				CZ2 029	45	F
898							CZ2 030	53	M
899							CZ2 031	96	F
900							CZ2 032	3	F
901	226	CZ2 033 034 035 036	POSITIVE	2021-05-18	32.9	35.2	CZ2 033	40	F	POSITIVE	34.5	36.3
902							CZ2 034	8	M	POSITIVE	32.3	33.6
903							CZ2 035	7	M	NEGATIVE
904							CZ2 036	8	F	NEGATIVE
905	227	CZ2 037 038 039 040	NEGATIVE				CZ2 037	9	F
906							CZ2 038	60	F
907							CZ2 039	65	M
908							CZ2 040	49	F
909	228	CZ2 041 042 043 044	NEGATIVE				CZ2 041	51	M
910							CZ2 042	57	F
911							CZ2 043	51	M
912							CZ2 044	10	M
913	229	CZ2 045 046 047 048	NEGATIVE				CZ2 045	30	M
914							CZ2 046	55	F
915							CZ2 047	32	M
916							CZ2 048	43	F
917	230	CZ2 049 050 051 052	NEGATIVE				CZ2 049	2	F
918							CZ2 050	25	F
919							CZ2 051	40	F
920							CZ2 052	19	F
921	231	CZ2 053 054 055 056	NEGATIVE				CZ2 053	49	F
922							CZ2 054	9	M
923							CZ2 055	64	F
924							CZ2 056	64	F
925	232	CZ2 057 058 059 060	NEGATIVE				CZ2 057	19	M
926							CZ2 058	12	M
927							CZ2 059	46	M
928							CZ2 060	19	F
929	233	CZ2 061 062 063 064	NEGATIVE				CZ2 061	34	M
930							CZ2 062	42	M
931							CZ2 063	41	M
932							CZ2 064	38	F
933	234	CZ2 065 066 067 068	POSITIVE	2021-05-18			CZ2 065	20	M	NEGATIVE
934							CZ2 066	35	F	NEGATIVE
935					33.5	34.5	CZ2 067	30	F	POSITIVE	30.8	31.9
936							CZ2 068	27	M	NEGATIVE
937	235	CZ2 069 070 071 072	POSITIVE	2021-05-18	33	33.7	CZ2 069	27	F	POSITIVE	33.3	33.9
938							CZ2 070	29	M	POSITIVE	31.3	32.3
939							CZ2 071	44	M	NEGATIVE
940							CZ2 072	25	F	POSITIVE	34.9	37.1
941	236	CZ2 073 074 075 076	NEGATIVE				CZ2 073	22	F
942							CZ2 074	31	M
943							CZ2 075	33	M
944							CZ2 076	41	M
945	237	CZ2 077 078 079 080	NEGATIVE				CZ2 077	35	M
946							CZ2 078	38	M
947							CZ2 079	29	F
948							CZ2 080	38	M
949	238	CZ2 081 082 083 084	NEGATIVE				CZ2 081	48	M
950							CZ2 082	38	M
951							CZ2 083	31	M
952							CZ2 084	27	F
953	239	CZ2 085 086 087 088	NEGATIVE				CZ2 085	36	M
954							CZ2 086	29	F
955							CZ2 087	30	M
956							CZ2 088	43	M
957	240	CZ2 089 090 091 092	NEGATIVE				CZ2 089	30	F
958							CZ2 090	37	F
959							CZ2 091	16	F
960							CZ2 092	46	M
961	241	CZ2 093 094 095 096	NEGATIVE				CZ2 093	44	F
962							CZ2 094	44	M
963							CZ2 095	36	M
964							CZ2 096	43	F
965	242	CZ2 097 098 099 100	NEGATIVE				CZ2 097	15	F
966							CZ2 098	23	M
967							CZ2 099	21	M
968							CZ2 100	41	F
969	243	CZ2 101 102 103 104	NEGATIVE				CZ2 101	53	M
970							CZ2 102	31	F
971							CZ2 103	47	M
972							CZ2 104	31	F
973	244	CZ2 105 106 107 108	NEGATIVE				CZ2 105	33	M
974							CZ2 106	6	M
975							CZ2 107	27	M
976							CZ2 108	28	F
977	245	CZ2 109 110 111 112	POSITIVE	2021-05-18			CZ2 109	22	F	NEGATIVE
978							CZ2 110	33	F	NEGATIVE
979					19.2	20	CZ2 111	33	F	POSITIVE	18.3	19.3
980							CZ2 112	19	F	NEGATIVE
981	246	CZ2 113 114 115 116	NEGATIVE				CZ2 113	28	F
982							CZ2 114	29	M
983							CZ2 115	44	F
984							CZ2 116	32	M
985	247	CZ2 117 118 119 120	NEGATIVE				CZ2 117	29	F
986							CZ2 118	36	M
987							CZ2 119	29	M
988							CZ2 120	50	F
989	248	CZ2 121 122 123 124	NEGATIVE				CZ2 121	61	M
990							CZ2 122	32	F
991							CZ2 123	62	M
992							CZ2 124	52	F
993	249	CZ2 125 126 127 128	NEGATIVE				CZ2 125	61	M
994							CZ2 126	77	F
995							CZ2 127	34	F
996							CZ2 128	37	F
997	250	CZ2 129 130 131 132	NEGATIVE				CZ2 129	28	M
998							CZ2 130	29	F
999							CZ2 131	35	F
1000							CZ2 132	49	F
1001	251	CZ2 133 134 135 136	NEGATIVE				CZ2 133	42	M
1002							CZ2 134	48	F
1003							CZ2 135	42	M
1004							CZ2 136	17	M
1005	252	CZ2 137 138 139 140	NEGATIVE				CZ2 137	23	F
1006							CZ2 138	28	F
1007							CZ2 139	37	M
1008							CZ2 140	37	M
1009	253	01C5-001-002-003-004	NEGATIVE				01C5-001	51	M
1010							01C5-002	37	F
1011							01C5-003	7	F
1012							01C5-004	41	M
1013	254	01C5-005-006-007-008	NEGATIVE				01C5-005	32	F
1014							01C5-006	43	F
1015							01C5-007	31	M
1016							01C5-008	31	M
1017	255	01C5-009-010-011-012	NEGATIVE				01C5-009	25	F
1018							01C5-010	28	M
1019							01C5-011	51	F
1020							01C5-012	41	F
1021	256	01C5-013-014-015-016	NEGATIVE				01C5-013	38	M
1022							01C5-014	33	M
1023							01C5-015	31	M
1024							01C5-016	30	F
1025	257	01C5-017-018-019-020	NEGATIVE				01C5-017	25	F
1026							01C5-018	32	M
1027							01C5-019	26	M
1028							01C5-020	39	M
1029	258	01C5-021-022-023-024	NEGATIVE				01C5-021	42	M
1030							01C5-022	39	F
1031							01C5-023	33	M
1032							01C5-024	36	M
1033	259	01C5-025-026-027-028	NEGATIVE				01C5-025	27	M
1034							01C5-026	26	M
1035							01C5-027	28	M
1036							01C5-028	24	M
1037	260	01C5-029-030-031-032	NEGATIVE				01C5-029	23	M
1038							01C5-030	28	M
1039							01C5-031	24	F
1040							01C5-032	34	F
1041	261	01C5-033-034-035-036	NEGATIVE				01C5-033	24	M
1042							01C5-034	21	M
1043							01C5-035	39	M
1044							01C5-036	29	F
1045	262	01C5-037-038-039-040	NEGATIVE				01C5-037	35	F
1046							01C5-038	41	M
1047							01C5-039	31	F
1048							01C5-040	26	F
1049	263	01C5-041-042-043-044	NEGATIVE				01C5-041	23	F
1050							01C5-042	21	M
1051							01C5-043	28	M
1052							01C5-044	27	F
1053	264	01C5-045-046-047-048	NEGATIVE				01C5-045	29	F
1054							01C5-046	28	F
1055							01C5-047	38	M
1056							01C5-048	26	F
1057	265	01C5-049-050-051-052	NEGATIVE				01C5-049	24	F
1058							01C5-050	22	F
1059							01C5-051	35	F
1060							01C5-052	25	F
1061	266	01C5-053-054-055-056	NEGATIVE				01C5-053	25	F
1062							01C5-054	27	M
1063							01C5-055	22	F
1064							01C5-056	39	M
1065	267	01C5-057-058-059-060	NEGATIVE				01C5-057	21	F
1066							01C5-058	1	M
1067							01C5-059	38	M
1068							01C5-060	19	F
1069	268	01C5-061-062-063-064	NEGATIVE				01C5-061	21	F
1070							01C5-062	20	F
1071							01C5-063	21	F
1072							01C5-064	21	F
1073	269	01C5-065 066 067 068	NEGATIVE				01C5-065	43	M
1074							01C5-066	21	F
1075							01C5-067	21	F
1076							01C5-068	19	F
1077	270	01C5-069 070 071 072	NEGATIVE				01C5-069	19	M
1078							01C5-070	22	F
1079							01C5-071	22	M
1080							01C5-072	23	F
1081	271	01C5-073 074 075 076	NEGATIVE				01C5-073	33	F
1082							01C5-074	23	F
1083							01C5-075	38	M
1084							01C5-076	19	M
1085	272	01C5-077 078 079 080	NEGATIVE				01C5-077	21	M
1086							01C5-078	22	M
1087							01C5-079	20	M
1088							01C5-080	28	M
1089	273	01C5-081 082 083 084	NEGATIVE				01C5-081	19	M
1090							01C5-082	24	F
1091							01C5-083	21	M
1092							01C5-084	23	F
1093	274	01C5-085 086 087 088	NEGATIVE				01C5-085	36	M
1094							01C5-086	21	F
1095							01C5-087	22	F
1096							01C5-088	22	F
1097	275	01C5-089 090 091 092	NEGATIVE				01C5-089	19	F
1098							01C5-090	19	F
1099							01C5-091	18	M
1100							01C5-092	18	M
1101	276	01C5-093 094 095 096	NEGATIVE				01C5-093	21	M
1102							01C5-094	39	F
1103							01C5-095	19	F
1104							01C5-096	21	F
1105	277	01C5-097 098 099 100	NEGATIVE				01C5-097	29	M
1106							01C5-098	22	F
1107							01C5-099	21	F
1108							01C5-100	21	F
1109	278	01C5-101 102 103 104	NEGATIVE				01C5-101	19	F
1110							01C5-102	21	F
1111							01C5-103	21	F
1112							01C5-104	22	F
1113	279	01C5-105 106 107 108	NEGATIVE				01C5-105	23	M
1114							01C5-106	20	F
1115							01C5-107	21	F
1116							01C5-108	21	F
1117	280	01C5-109 110 111 112	NEGATIVE				01C5-109	23	F
1118							01C5-110	18	F
1119							01C5-111	21	F
1120							01C5-112	19	F
1121	281	01C5-113 114 115 116	NEGATIVE				01C5-113	20	F
1122							01C5-114	19	F
1123							01C5-115	26	M
1124							01C5-116	22	F
1125	282	01C5-117 118 119 120	NEGATIVE				01C5-117	27	M
1126							01C5-118	20	F
1127							01C5-119	41	M
1128							01C5-120	19	M
1129	283	01C5-121 122 123 124	NEGATIVE				01C5-121	18	F
1130							01C5-122	19	F
1131							01C5-123	24	F
1132							01C5-124	23	F
1133	284	01C5-125 126 127 128	NEGATIVE				01C5-125	37	M
1134							01C5-126	23	F
1135							01C5-127	20	F
1136							01C5-128	20	F
1137	285	01C5-129 130 131 132	NEGATIVE				01C5-129	21	F
1138							01C5-130	21	F
1139							01C5-131	28	F
1140							01C5-132	21	F
1141	286	01C5-133 134 135 136	NEGATIVE				01C5-133	22	F
1142							01C5-134	20	M
1143							01C5-135	21	F
1144							01C5-136	21	F
1145	287	01C5-137 138 139 140	NEGATIVE				01C5-137	21	F
1146							01C5-138	26	M
1147							01C5-139	19	F
1148							01C5-140	14	F
1149	288	01C5-141 142 143 144	NEGATIVE				01C5-141	20	F
1150							01C5-142	21	F
1151							01C5-143	20	F
1152							01C5-144	28	M
1153	289	01C5-145 146 147 148	NEGATIVE				01C5-145	20	F
1154							01C5-146	21	F
1155							01C5-147	20	M
1156							01C5-148	17	F
1157	290	01C5-149 150 151 152	NEGATIVE				01C5-149	26	M
1158							01C5-150	21	F
1159							01C5-151	19	F
1160							01C5-152	20	F
1161	291	01C5-153 154 155 156	NEGATIVE				01C5-153	20	F
1162							01C5-154	19	F
1163							01C5-155	28	M
1164							01C5-156	24	M
1165	292	01C5-157 158 159 160	NEGATIVE				01C5-157	3	M
1166							01C5-158	41	M
1167							01C5-159	7	M
1168							01C5-160	39	F
1169	293	01G5 207 208 209 210	NEGATIVE				01G5 207	79	M
1170							01G5 208	28	F
1171							01G5 209	4	F
1172							01G5 210	20	F
1173	294	01G5 211 212 213 214	NEGATIVE				01G5 211	16	F
1174							01G5 212	61	F
1175							01G5 213	70	M
1176							01G5 214	65	F
1177	295	01G5 215 216 217 218	NEGATIVE				01G5 215	19	F
1178							01G5 216	60	M
1179							01G5 217	28	F
1180							01G5 218	24	F
1181	296	01G5 219 220 221 222	NEGATIVE	2021-05-20			01G5 219	20	F
1182							01G5 220	29	F
1183							01G5 221	45	F
1184							01G5 222	27	F
1185	297	01G5 223 224 225 226	NEGATIVE				01G5 223	25	M
1186							01G5 224	25	F
1187							01G5 225	36	F
1188							01G5 226	65	F
1189	298	01G5 227 228 229 230	NEGATIVE				01G5 227	42	M
1190							01G5 228	47	M
1191							01G5 229	70	F
1192							01G5 230	43	F
1193	299	01G5 231 232 233 234	NEGATIVE				01G5 231	62	M
1194							01G5 232	36	F
1195							01G5 233	25	F
1196							01G5 234	27	M
1197	300	01G5 235 236 237 238	NEGATIVE				01G5 235	43	M
1198							01G5 236	33	F
1199							01G5 237	29	M
1200							01G5 238	58	F
1201	301	01G5 239 240 241 242	NEGATIVE				01G5 239	39	M
1202							01G5 240	37	F
1203							01G5 241	36	F
1204							01G5 242	28	F
1205	302	01G5 243 244 245 246	NEGATIVE				01G5 243	24	M
1206							01G5 244	30	M
1207							01G5 245	68	F
1208							01G5 246	37	F
1209	303	01G5 247 248 249 250	NEGATIVE				01G5 247	63	M
1210							01G5 248	47	F
1211							01G5 249	54	M
1212							01G5 250	40	M
1213	304	01G5 251 252 253 254	NEGATIVE				01G5 251	26	M
1214							01G5 252	35	F
1215							01G5 253	33	F
1216							01G5 254	23	F
1217	305	01G5 255 256 257 258	NEGATIVE				01G5 255	46	M
1218							01G5 256	22	F
1219							01G5 257	28	F
1220							01G5 258	33	F
1221	306	01G5 259 260 261 262	NEGATIVE				01G5 259	42	F
1222							01G5 260	24	M
1223							01G5 261	21	F
1224							01G5 262	31	M
1225	307	01G5 263 264 265 266	NEGATIVE				01G5 263	28	F
1226							01G5 264	29	F
1227							01G5 265	22	F
1228							01G5 266	38	M
1229	308	01G5 267 268 269 270	NEGATIVE				01G5 267	24	M
1230							01G5 268	22	M
1231							01G5 269	28	M
1232							01G5 270	12	M
1233	309	01G5 271 272 273 274	NEGATIVE				01G5 271	35	M
1234							01G5 272	64	M
1235							01G5 273	45	M
1236							01G5 274	60	M
1237	310	01G5 275 276 277 278	NEGATIVE				01G5 275	71	F
1238							01G5 276	35	F
1239							01G5 277	37	M
1240							01G5 278	56	M
1241	311	01G5 279 280 281 282	NEGATIVE				01G5 279	27	F
1242							01G5 280	22	F
1243							01G5 281	38	F
1244							01G5 282	35	F
1245	312	01G5 283 284 285 286	NEGATIVE				01G5 283	42	F
1246							01G5 284	20	F
1247							01G5 285	32	M
1248							01G5 286	28	F
1249	313	01G5 287 288 289 290	NEGATIVE				01G5 287	63	F
1250							01G5 288	72	F
1251							01G5 289	15	F
1252							01G5 290	42	F
1253	314	01G5 291 292 293 294	NEGATIVE				01G5 291	31	M
1254							01G5 292	46	M
1255							01G5 293	4	M
1256							01G5 294	35	M
1257	315	01G5 295 296 297 298	NEGATIVE				01G5 295	27	M
1258							01G5 296	6	M
1259							01G5 297	24	M
1260							01G5 298	39	F
1261	316	01G5 299 300 301 302	NEGATIVE				01G5 299	30	M
1262							01G5 300	83	F
1263							01G5 301	41	F
1264							01G5 302	6	F
1265	317	01G5 303 304 305 306	NEGATIVE				01G5 303	40	F
1266							01G5 304	48	F
1267							01G5 305	39	F
1268							01G5 306	18	F
1269	318	01G5 307 308 309 310	NEGATIVE				01G5 307	30	F
1270							01G5 308	48	M
1271							01G5 309	47	F
1272							01G5 310	15	M
1273	319	01G5 311 312 313 314	POSITIVE	2021-05-20			01G5 311	21	M	NEGATIVE
1274							01G5 312	18	M	NEGATIVE
1275					37.3	38.4	01G5 313	22	F	POSITIVE	32.1	33.9
1276							01G5 314	14	F	NEGATIVE
1277	320	01G5 315 316 317 318	NEGATIVE				01G5 315	40	F
1278							01G5 316	35	M
1279							01G5 317	30	M
1280							01G5 318	18	M
1281	321	01G5 319 320 321 322	NEGATIVE				01G5 319	28	M
1282							01G5 320	30	F
1283							01G5 321	11	F
1284							01G5 322	43	F
1285	322	01G5 323 324 325 326	NEGATIVE				01G5 323	37	F
1286							01G5 324	33	F
1287							01G5 325	45	F
1288							01G5 326	49	M
1289	323	01G5 327 328 329 330	NEGATIVE				01G5 327	20	F
1290							01G5 328	59	F
1291							01G5 329	59	M
1292							01G5 330	57	M
1293	324	01G5 331 332 333 334	NEGATIVE				01G5 331	37	M
1294							01G5 332	65	F
1295							01G5 333	27	M
1296							01G5 334	26	M
1297	325	01G5 335 336 337 338	NEGATIVE				01G5 335	25	M
1298							01G5 336	75	M
1299							01G5 337	20	M
1300							01G5 338	35	M
1301	326	01G5 339 340 341 342	NEGATIVE				01G5 339	39	F
1302							01G5 340	13	M
1303							01G5 341	16	M
1304							01G5 342	21	F
1305	327	01G5 343 344 345 346	NEGATIVE				01G5 343	10	M
1306							01G5 344	17	F
1307							01G5 345	63	F
1308							01G5 346	19	F
1309	328	01G5 347 348 349 350	NEGATIVE				01G5 347	17	F
1310							01G5 348	37	F
1311							01G5 349	27	F
1312							01G5 350	45	M
1313	329	01G5 351 352 353 354	NEGATIVE				01G5 351	13	M
1314							01G5 352	18	F
1315							01G5 353	29	F
1316							01G5 354	49	M
1317	330	01G5 355 356 357 358	NEGATIVE				01G5 355	41	F
1318							01G5 356	61	M
1319							01G5 357	15	M
1320							01G5 358	7	F
1321	331	01G5 359 360 361 362	NEGATIVE				01G5 359	7	F
1322							01G5 360	7	F
1323							01G5 361	71	F
1324							01G5 362	46	F
1325	332	01G5 363 364 365 366	NEGATIVE				01G5 363	26	M
1326							01G5 364	27	F
1327							01G5 365	51	F
1328							01G5 366	36	F
1329	333	01G5 367 368 369 370	NEGATIVE				01G5 367	17	F
1330							01G5 368	43	M
1331							01G5 369	31	F
1332							01G5 370	52	F
1333	334	01G5 371 372 373 374	NEGATIVE				01G5 371	55	M
1334							01G5 372	35	F
1335							01G5 373	34	M
1336							01G5 374	31	M
1337	335	01G5 375 376 377 378	NEGATIVE				01G5 375	57	F
1338							01G5 376	33	F
1339							01G5 377	62	M
1340							01G5 378	38	M
1341	336	01G5 379 380 381 382	NEGATIVE				01G5 379	39	M
1342							01G5 380	51	M
1343							01G5 381	24	F
1344							01G5 382	14	M
1345	337	01G5 383 384 385 386	NEGATIVE				01G5 383	35	M
1346							01G5 384	45	M
1347							01G5 385	48	M
1348							01G5 386	28	M
1349	338	01G5 387 388 389 390	NEGATIVE				01G5 387	30	M
1350							01G5 388	40	M
1351							01G5 389	14	F
1352							01G5 390	39	M
1353	339	01D5 329 330 331 332	NEGATIVE				01D5-329	38	F
1354							01D5-330	39	M
1355							01D5-331	33	M
1356							01D5-332	46	M
1357	340	01D5 333 334 335 336	NEGATIVE				01D5-333	34	F
1358							01D5-334	46	F
1359							01D5-335	28	M
1360							01D5-336	55	M
1361	341	01D5 337 338 339 340	NEGATIVE				01D5-337	30	F
1362							01D5-338	21	M
1363							01D5-339	47	M
1364							01D5-340	18	M
1365	342	01D5 341 342 343 344	NEGATIVE				01D5-341	49	F
1366							01D5-342	34	M
1367							01D5-343	23	M
1368							01D5-344	20	M
1369	343	01D5 345 346 347 348	NEGATIVE				01D5-345	19	M
1370							01D5-346	25	F
1371							01D5-347	32	F
1372							01D5-348	34	M
1373	344	01D5 349 350 351 352	NEGATIVE				01D5-349	34	M
1374							01D5-350	57	M
1375							01D5-351	50	M
1376							01D5-352	33	F
1377	345	01D5 353 354 355 356	NEGATIVE				01D5-353	40	F
1378							01D5-354	26	F
1379							01D5-355	25	F
1380							01D5-356	33	F
1381	346	01D5 357 358 359 360	NEGATIVE				01D5-357	14	M
1382							01D5-358	48	F
1383							01D5-359	54	M
1384							01D5-360	18	M
1385	347	01D5 361 362 363 364	NEGATIVE				01D5-361	24	F
1386							01D5-362	25	M
1387							01D5-363	19	M
1388							01D5-364	28	M
1389	348	01D5 365 366 367 368	NEGATIVE				01D5-365	27	M
1390							01D5-366	21	M
1391							01D5-367	21	M
1392							01D5-368	30	F
1393	349	01D5 369 370 371 372	NEGATIVE				01D5-369	45	F
1394							01D5-370	32	F
1395							01D5-371	30	F
1396							01D5-372	18	F
1397	350	01D5 373 374 375 376	NEGATIVE				01D5-373	14	M
1398							01D5-374	12	M
1399							01D5-375	27	M
1400							01D5-376	23	M
1401	351	01D5 377 378 379 380	NEGATIVE				01D5-377	23	F
1402							01D5-378	25	M
1403							01D5-379	17	M
1404							01D5-380	17	M
1405	352	01D5 381 382 383 384	NEGATIVE				01D5-381	69	F
1406							01D5-382	26	M
1407							01D5-383	37	M
1408							01D5-384	28	M
1409	353	01D5 385 386 387 388	POSITIVE	2021-05-21	0	44.8	01D5-385	21	M	NEGATIVE
1410							01D5-386	20	M	NEGATIVE
1411							01D5-387	19	M	NEGATIVE
1412							01D5-388	31	M	NEGATIVE
1413	354	01D5 389 390 391 392	NEGATIVE				01D5-389	21	F
1414							01D5-390	42	F
1415							01D5-391	33	F
1416							01D5-392	44	F
1417	355	01D5 393 394 395 396	NEGATIVE				01D5-393	33	M
1418							01D5-394	36	F
1419							01D5-395	26	M
1420							01D5-396	31	M
1421	356	01D5 397 398 399 400	NEGATIVE				01D5-397	31	M
1422							01D5-398	22	M
1423							01D5-399	21	M
1424							01D5-400	31	M
1425	357	01D5 401 402 403 404	NEGATIVE				01D5-401	29	M
1426							01D5-402	43	M
1427							01D5-403	26	M
1428							01D5-404	41	M
1429	358	01D5 405 406 407 408	NEGATIVE				01D5-405	25	F
1430							01D5-406	16	F
1431							01D5-407	28	F
1432							01D5-408	32	M
1433	359	01D5 409 410 411 412	NEGATIVE				01D5-409	40	M
1434							01D5-410	30	M
1435							01D5-411	35	M
1436							01D5-412	41	M
1437	360	01D5 413 414 415 416	NEGATIVE				01D5-413	42	M
1438							01D5-414	59	M
1439							01D5-415	20	F
1440							01D5-416	22	F
1441	361	01D5 417 418 419 420	NEGATIVE				01D5-417	22	F
1442							01D5-418	28	M
1443							01D5-419	37	M
1444							01D5-420	30	M
1445	362	01D5 421 422 423 424	NEGATIVE				01D5-421	20	F
1446							01D5-422	51	F
1447							01D5-423	36	M
1448							01D5-424	63	F
1449	363	01D5 425 426 427 428	NEGATIVE				01D5-425	32	F
1450							01D5-426	28	M
1451							01D5-427	32	M
1452							01D5-428	38	M
1453	364	01D5 429 430 431 432	NEGATIVE				01D5-429	24	M
1454							01D5-430	32	F
1455							01D5-431	35	M
1456							01D5-432	33	F
1457	365	01D5 433 434 435 436	NEGATIVE				01D5-433	18	F
1458							01D5-434	24	M
1459							01D5-435	27	M
1460							01D5-436	30	M
1461	366	01D5 437 438 439 440	NEGATIVE				01D5-437	30	M
1462							01D5-438	31	M
1463							01D5-439	30	M
1464							01D5-440	22	M
1465	367	01D5 441 442 443 444	NEGATIVE				01D5-441	27	M
1466							01D5-442	19	M
1467							01D5-443	20	F
1468							01D5-444	21	F
1469	368	01D5 445 446 447 448	NEGATIVE				01D5-445	23	M
1470							01D5-446	21	M
1471							01D5-447	21	M
1472							01D5-448	27	M
1473	369	01D5 449 450 451 452	NEGATIVE				01D5-449	18	M
1474							01D5-450	36	M
1475							01D5-451	19	M
1476							01D5-452	27	M
1477	370	01D5 453 454 455 456	NEGATIVE				01D5-453	17	M
1478							01D5-454	38	F
1479							01D5-455	19	F
1480							01D5-456	60	M
1481	371	01D5 457 458 459 460	NEGATIVE				01D5-457	28	M
1482							01D5-458	18	M
1483							01D5-459	22	M
1484							01D5-460	20	M
1485	372	01D5 461 462 463 464	NEGATIVE				01D5-461	20	F
1486							01D5-462	31	M
1487							01D5-463	24	M
1488							01D5-464	31	M
1489	373	01D5 465 466 467 468	NEGATIVE				01D5-465	20	M
1490							01D5-466	26	M
1491							01D5-467	29	M
1492							01D5-468	28	F
1493	374	01D5 469 470 471 472	NEGATIVE				01D5-469	28	F
1494							01D5-470	24	F
1495							01D5-471	55	F
1496							01D5-472	37	M
1497	375	01D5 473 474 475 476	NEGATIVE				01D5-473	52	M
1498							01D5-474	22	M
1499							01D5-475	27	M
1500							01D5-476	23	M
1501	376	01D5 477 478 479 480	NEGATIVE				01D5-477	16	M
1502							01D5-478	25	F
1503							01D5-479	16	F
1504							01D5-480	52	F
1505	377	01D5 481 482 483 484	NEGATIVE				01D5-481	38	M
1506							01D5-482	25	M
1507							01D5-483	28	M
1508							01D5-484	20	F
1509	378	01D5 485 486 487 488	NEGATIVE				01D5-485	27	F
1510							01D5-486	40	F
1511							01D5-487	50	F
1512							01D5-488	31	F
1513	379	01D5 489 490 491 492	POSITIVE	2021-05-21			01D5-489	24	M	NEGATIVE
1514					17.8	19.6	01D5-490	37	F	POSITIVE	19.5	20.7
1515							01D5-491	30	M	POSITIVE	16.1	17.5
1516							01D5-492	27	F	NEGATIVE
1517	380	01D5 493 500 501 502	NEGATIVE				01D5-493	5	F
1518							01D5-500	32	M
1519							01D5-501	19	F
1520							01D5-502	35	F
1521	381	01D5 503 504 505 506	NEGATIVE				01D5-503	28	M
1522							01D5-504	25	M
1523							01D5-505	57	M
1524							01D5-506	27	F
1525	382	01D5 507 508 509 510	NEGATIVE				01D5-507	27	M
1526							01D5-508	26	M
1527							01D5-509	23	M
1528							01D5-510	23	M
1529	383	01D5 838 839 840 841	POSITIVE	2021-05-24			01D5 838	21	M	NEGATIVE
1530					17.7	19.5	01D5 839	28	M	POSITIVE	15.8	17.3
1531							01D5 840	20	M	NEGATIVE
1532							01D5 841	20	M	NEGATIVE
1533	384	01D5 842 843 844 845	NEGATIVE	2021-05-24			01D5 842	20	M
1534							01D5 843	30	F
1535							01D5 844	46	M
1536							01D5 845	29	M
1537	385	01D5 846 847 848 849	NEGATIVE				01D5 846	19	F
1538							01D5 847	22	M
1539							01D5 848	22	F
1540							01D5 849	33	F
1541	386	01D5 850 851 852 853	NEGATIVE				01D5 850	26	F
1542							01D5 851	24	F
1543							01D5 852	33	F
1544							01D5 853	20	M
1545	387	01D5 854 855 856 857	NEGATIVE				01D5 854	18	M
1546							01D5 855	29	M
1547							01D5 856	29	F
1548							01D5 857	2	F
1549	388	01D5 858 859 860 861	POSITIVE	2021-05-24			01D5 858	4	M	NEGATIVE
1550							01D5 859	43	M	NEGATIVE
1551							01D5 860	49	F	NEGATIVE
1552					22.7	24.7	01D5 861	4	M	POSITIVE	20.5	22.4
1553	389	01D5 862 863 864 865	NEGATIVE				01D5 862	2	M
1554							01D5 863	19	F
1555							01D5 864	30	M
1556							01D5 865	53	M
1557	390	01D5 866 867 868 869	NEGATIVE				01D5 866	16	F
1558							01D5 867	36	F
1559							01D5 868	29	F
1560							01D5 869	19	M
1561	391	01D5 870 871 872 873	POSITIVE	2021-05-24	17.2	19.2	01D5 870	24	M	POSITIVE	21.7	23.3
1562							01D5 871	32	M	NEGATIVE
1563							01D5 872	25	F	NEGATIVE
1564							01D5 873	51	F	POSITIVE	15.1	17.2
1565	392	01D5 874 875 876 877	NEGATIVE	2021-05-24			01D5 874	26	M
1566							01D5 875	23	M
1567							01D5 876	18	F
1568							01D5 877	16	F

## Sheet: Sheet2
		Xpert Xpress SARS-CoV-2
		Individual					Pool
		n (%)					n (%)
Sex		1568					NA
	Male	898	0.572704				NA
	Female	670	0.427296				NA
Age
	Mean (sd) (range)	1568					NA
	<35	1036	0.660714				NA
	35-54	446	0.284439				NA
	>=55	86	0.0548469				NA							1	33.6
														595.238	20000
Individual Xpert Xpress SARS-CoV-2		1568					392
Detected		42	0.0267857				31	0.0790816
	<35	32	0.761905	0.030888
	35-54	10	0.238095	0.0224215
	>=55	0	0
Not detected		82	0.0522959				361	0.920918
Male Covid-19 detected		18	0.428571				NA
Female Covid-19 detected		24	0.571429				NA
Ct values range
	15-20 (E gene; N gene)	15	0.288462	13	0.25		9	0.173077		4	0.0769231
	20-25 (E gene; N gene)	6	0.115385	7	0.134615		8	0.153846		13	0.25
	25-30 (E gene; N gene)	2	0.0384615	3	0.0576923		3	0.0576923		3	0.0576923
	30-35 (E gene; N gene)	12	0.230769	10	0.192308		5	0.0961538		3	0.0576923
	>35 (E gene; N gene)	7	0.134615	9	0.173077		4	0.0769231		6	0.115385
Number of positive samples included in a pool							31
	0						2	0.0645161
	1	NA					20	0.645161
	2	NA					6	0.193548
	3	NA					2	0.0645161
	4	NA					1	0.0322581

## Sheet: Sheet3
		E ind	E pool	ΔCT		N2 ind	N2 pool	ΔCT
1		14.8	20.4	5.6		17.1	22.4	5.3
1		15.2	20.8	5.6		17.5	22.9	5.4
1		15.8	17.7	1.9		17.3	19.5	2.2
1		16.9	18.9	2		19.1	21.1	2
1		17.4	19.1	1.7		19.3	20.7	1.4
1		17.4	19.3	1.9		19.4	20.9	1.5
1		17.5	19.9	2.4		19.6	21.6	2
1		17.7	20.1	2.4		19.7	21.1	1.4
1		18.3	19.2	0.9		19.3	20	0.7
1		18.7	21.1	2.4		20.8	23.2	2.4
1		20.4	22.3	1.9		21.7	23.7	2
1		20.5	22.7	2.2		22.4	24.7	2.3
1		20.8	22.9	2.1		22.3	24.3	2
1		22.6	25.7	3.1		24.3	27.1	2.8
1		25.2	27.2	2		26.7	28.8	2.1
1		30.8	33.5	2.7		31.9	34.5	2.6
1		32.1	37.3	5.2		33.9	38.4	4.5
1		32.4	34.5	2.1		34.2	37.8	3.6
1		33.3	39.4	6.1		34.9	43.6	8.7
1		35.4	38.5	3.1		37.4	41.5	4.1
2		39.9	19.1	-20.8		41.7	20.4	-21.3
		17.5	19.1	1.6		19.2	20.4	1.2
2		26.4	28.2	1.8		27.8	29.4	1.6
		35.7	28.2	-7.5		36.2	29.4	-6.8
2		17.6	20.3	2.7		18.9	21.5	2.6
		23.8	20.3	-3.5		25.1	21.5	-3.6
2		34.5	32.9	-1.6		36.3	35.2	-1.1
		32.3	32.9	0.6		33.6	35.2	1.6
2		19.5	17.8	-1.7		20.7	19.6	-1.1
		16.1	17.8	1.7		17.5	19.6	2.1
2		21.7	17.2	-4.5		23.3	19.2	-4.1
		15.1	17.2	2.1		17.2	19.2	2
3		37.1	31.7	-5.4		35.9	33.6	-2.3
		30.1	31.7	1.6		31.8	33.6	1.8
		33.3	31.7	-1.6		34.5	33.6	-0.9
3		33.3	33	-0.3		33.9	33.7	-0.2
		31.3	33	1.7		32.3	33.7	1.4
		34.9	33	-1.9		37.1	33.7	-3.4
4		37.7	36.1	-1.6		41.1	41.7	0.6
		38.2	36.1	-2.1		41.9	41.7	-0.2
		31.9	36.1	4.2		34.2	41.7	7.5
		36.4	36.1	-0.3		38.6	41.7	3.1
